# Supplementary material for: Gynecologic Malignancies in Obstructed Hemivagina and Ipsilateral Renal Anomaly (OHVIRA) Syndrome: A Systematic Review
Source: J Clin Med. 2026 Apr 8;15(8):2824. doi: 10.3390/jcm15082824 (PMC13115599; doi:10.3390/jcm15082824)
Supplement: Supplementary file 1 [file jcm-15-02824-s001.zip]

Archive with 1 entries (1 files):
- jcm-4214372-supplementary.pdf
